# Supplementary material for: Cytotoxic Phenylpropanoid Derivatives and Alkaloids from the Flowers of Pancratium maritimum L
Source: Plants (Basel). 2022 Feb 9;11(4):476. doi: 10.3390/plants11040476 (PMC8875508; doi:10.3390/plants11040476)
Supplement: Supplementary file 1 [file plants-11-00476-s001.zip]

Archive with 1 entries (1 files):
- plants-1569312-supplementary.pdf
